# Supplementary material for: Glucose transporter GLUT1 influences Plasmodium berghei infection in Anopheles stephensi
Source: Parasit Vectors. 2020 Jun 5;13:285. doi: 10.1186/s13071-020-04155-6 (PMC7275331; doi:10.1186/s13071-020-04155-6)
Supplement: Supplementary file 3 — Additional file 3: Table S2. List of significantly differentially expressed genes. [file 13071_2020_4155_MOESM3_ESM.xlsx]

## Sheet: Table S2
Additional file 3 : Table S2. List of significantly differentially expressed genes.
Gene id	Log2FC	Regulate	Gene description	Rawreads_dsGFP	Rawreads_dsGlut1
ASTE003685	-10.39	down	HVTP	12.2247	0
ASTE014066	-4.517	down	MICOS	3.82667	0.121667
ASTE002775	-2.725	down	SMCTs	0.357333	0.0553333
ASTE008495	-2.466	down	Ficolin	18.0453	3.362
ASTE008818	-2.167	down	MPV	5.45133	1.19367
ASTE002670	-2.053	down	Laminin	0.424667	0.104333
ASTE016257	-1.93	down	Trypsin	2.39967	0.66
ASTE009034	-1.726	down	Serine protease	229.018	51.324
ASTE004592	-1.659	down	Fibrillin	3.96833	1.09133
ASTE009033	-1.498	down	Serine protease	4.836	1.47933
ASTE006855	-1.483	down	ALP	6.973	2.08067
ASTE000586	-1.4	down	PGRP-LD	2.13467	0.917667
ASTE004185	-1.281	down	Lipase	1.70833	0.588
ASTE005481	-1.276	down	Isoaspartyl peptidase	13.2083	5.491
ASTE003295	-1.247	down	DUOX	76.6757	34.3833
ASTE002619	-1.238	down	PGRP-LA	4.07533	1.10333
ASTE000259	-1.226	down	Neutral ceramidase	257.258	116.542
ASTE002618	-1.136	down	PGRP-LC	1.40033	0.430667
ASTE011281	-1.13	down	Defensin	4292.08	2024.44
ASTE016300	-1.06	down	Phenoloxidase	9.899	4.35567
ASTE000278	1.028	up	SRPK	0.768	1.69
ASTE015871	1.176	up	Cytochrome P450	37.3913	102.541
ASTE001475	1.26	up	Serpin	14.2063	45.6577
ASTE004682	1.363	up	Peroxiredoxin-6	7.58033	24.7123
ASTE000902	1.525	up	Salivary mucin	1.81667	5.678
ASTE006502	1.541	up	SDH	21.8113	69.8173
ASTE016274	1.655	up	SDH	86.273	288.956
ASTE010946	1.68	up	serine protease	1.02933	3.61467
ASTE016306	1.691	up	Trypsin	444.75	1895.66
ASTE008731	1.72	up	CYP450	3.77033	16.58
ASTE014145	1.802	up	PTK	0.381667	1.42633
ASTE003292	1.995	up	Ankyrin	0.230333	0.940667
ASTE016107	2.001	up	Caudal	6.24	8.995
ASTE016138	2.073	up	Antigen	1.29667	5.83833
ASTE005920	2.161	up	ILPs	2.84133	15.2987
ASTE008714	2.2	up	ASB	1.99167	10.323
ASTE016303	2.265	up	Trypsin	5.3	30.366
ASTE016005	2.294	up	CYP450	0.18	1.3
ASTE006025	2.373	up	serine protease	372.551	2416.2
ASTE009980	2.678	up	CYP450	13.1423	91.4863
ASTE016003	3.226	up	CYP450	3.05667	30.4407
ASTE005329	3.587	up	MAPK	0.164333	2.19933
ASTE015285	3.677	up	Peroxin	0.102	2.27167
ASTE014323	3.893	up	Allantoinase	0.171	2.70467
ASTE016272	3.997	up	SDH	19.0713	333.821
ASTE005468	4.113	up	Allantoinase	0.242667	4.91333
